# Supplementary material for: ChAdOx1 nCoV-19 (AZD1222) protects Syrian hamsters against SARS-CoV-2 B.1.351 and B.1.1.7
Source: Nat Commun. 2021 Oct 7;12:5868. doi: 10.1038/s41467-021-26178-y (PMC8497486; doi:10.1038/s41467-021-26178-y)
Supplement: Supplementary file 3 — Source Data [file 41467_2021_26178_MOESM3_ESM.xlsx]

## Sheet: Figure 1
a.	Spike	RBD		b.	B.1.351	B.1.1.7
	51200	25600			20	160
	25600	25600			10	160
	25600	25600			20	160
	51200	25600			10	120
	25600	12800				160
	25600	19200			10	80
	25600	25600			10
	25600	25600			20	160
	25600	25600			40	120
	25600	25600			1	160
	25600	9600
	25600	19200
	25600	12800
	12800	6400
	19200	12800
	12800	6400
	51200	38400
	25600	12800
	25600	12800
	12800	9600

## Sheet: Figure 2
a.		Vaccinated						Controls
	0	100	100	100	100	100	100	100	100	100	100	100	100
	1	99.9	98.8	99.9	99.8	100.2	100.1	102.5	102.2	100	99.2	98.3	100.1
	2	99.5	99.9	102.4	101.1	101.7	102	99.6	101.4	100.9	95.7	96.1	95.6
	3	101	103.2	105	104.4	104.5	105.3	97.5	103.1	100.1	97.1	97.2	96.1
	4	105.7	105.4	107.1	106.1	104.1	107.1	96	105.5	101.6	97	95.3	95.5
	5	106.4	107	107.1	105.4	106.8	106.4	92.1	100.6	97.5	91.8	90.1	89.5
	6	106.368	107.764	109.487	105.98	106.465	108.406	91.1202	99.1174	94.0078	86.6	86	85.6
	7	108.358	109.561	112.222	109.222	108.253	111.612	94.1257	96.5578	92.8405	83.4	81.6	85
	8	110.1	108.1	112.2	110.879	110.523	112.565	97.2	101.3	97.4	82.5	85.5	87.2
	9	109.353	108.699	109.829	107.061	110.798	111.178	100.341	103.001	98.2879	85	86.1	88.8
	10	108.358	106.398	111.368	108.429	111.829	112.565	102.322	107.237	103.658	88.3	90.3	91.2
b.	Vaccinated	Controls
	8.41054	14.8716
	7.32189	12.6157
	6.27423	12.1892
	6.64128	11.7637
c.	Vaccinated	Controls
	3.22167	10.0444
	3.22167	9.9566
	3.22167	10.6835
	3.22167	10.7131
d.	Vaccinated	Controls
	1.99564	6.4318
	1.99564	7.35655
	1.99564	6.98149
	1.99564	6.75864
e.	Vaccinated	Controls
	0	50
	0	60
	0	70
	0	60
f.	Vaccinated	Controls
	0	50
	0	60
	0	60
	0	60
g.	Vaccinated	Controls
	7.65242	7.59241
	7.45749	7.53297
	7.22476	7.64715
	7.70192	8.34126
	8.23362	7.84944
	7.4593	8.32445
	7.34676	8.66392
	7.54662	8.03153
	7.44077	8.18499
	7.84034	8.04723

## Sheet: Figure 4
a.		Vaccinated						Controls
	0	100	100	100	100	100	100	100	100	100	100	100	100
	1	99.5	100.7	103	99.2	101.5	98.5	101	100.6	101.8	99.4	101.2	102
	2	100.6	100	103.3	102.2	102.7	98.7	99.8	100.1	101.5	96	100.9	100.8
	3	101.8	101.4	103.6	105.2	104.3	100.1	101.3	100.5	100.4	96	102.7	100.4
	4	105	103.6	104	105.2	105.9	104.2	103.8	103.6	101	98.9	102.4	102
	5	106.1	105.1	107.6	106	109.2	102.8	103	103.8	103.6	97.7	101	103
	6	105.344	105.681	108.201	105.422	108.079	100.807	100.528	100.194	99.3322	91.9	95.6	101.4
	7	107.88	107.734	107.735	106.368	107.667	103.155	101.433	102.033	98.6644	91.2	97.9	97.9
	8	109.33	109.9	112.8	108.7	112.5	105.7	104.2	104.5	101.2	91.4	100.7	100.1
	9	110.96	111.088	113.607	108.864	112.036	107.263	106.335	105.228	104.758	93.4	102.6	102.9
	10	113.949	110.404	115.005	108.864	113.603	104.329	105.128	105.905	106.594	97.7	103.3	103.9
b.	Vaccinated	Controls
	6.87738	8.06651
	7.61254	8.84415
	6.79873	10.8597
	7.5182	11.7661
c.	Vaccinated	Controls
	3.22167	8.54297
	7.18146	9.00024
	3.22167	10.1362
	3.22167	11.5398
d.	Vaccinated	Controls
	1.99564	3.35199
	1.99564	5.84152
	1.99564	5.6937
	1.99564	6.86979
e.	Vaccinated	Controls
	0	5
	0	50
	0	40
	0	50
f.	Vaccinated	Controls
	0	5
	0	50
	0	10
	0	50
g.	Vaccinated	Controls
	7.83319	7.92611
	7.99503	7.41145
	7.74915	7.31631
	6.79972	7.51455
	7.04813	7.56348
	7.1223	7.68298
	7.42325	7.58328
	7.66812	8.52043
	7.16349	8.46383
	7.53005	7.97998

## Sheet: Figure 6
a.		Intramuscular								Intranasal								Controls
	0	100	100	100	100	100	100	100	100	100	100	100	100	100	100	100	100	100	100	100	100	100	100
	1	100.6	100.2	99.5	99.3	100.8	101.9	99.2	100.4	98.7	98.7	99.9	101.8	99.5	101.5	98.1	101	102	101.7	98.5	100.8	101.6	100.5
	2	99.2	99.6	98.4	99.2	99.9	98.3	98.8	100.6	100.1	98.7	99.3	99.9	101.1	102.8	100.5	101.7	101.8	98.4	96.1	101.1	101.4	99
	3	100.7	100.9	98.8	101	100.9	99.4	98.3	101.8	99.3	100.8	98.9	100.7	103.4	102.3	99.5	102.2	100.2	98.8	96.7	100.3	103.3	99.4
	4	99.8	100.1	99.3	101.3	102.7	99	98.7	102.2	99.8	99.7	99.3	101.4	103.3	103	99	102.2	103.5	102.1	99	100.1	102.5	100.2
	5	101.3	101	100.9	102.5	103.2	103.4	99.5	103.1	101.3	101.3	100.4	103.5	103.2	104.9	99.2	102.3	101.9	100.2	98	101	103.3	96.2
	6	100.6	103	99.7	100.6	102	101.4	100	102.9	100.4	99.8	100.9	102.2	102.8	106.5	101	101.5	102.7	93.8	91	99.9	98.5	92.4
	7	100.2	105.4	101.1	101.2	102.7	102.7	100.1	103.6	101.2	100.7	101.6	102.5	105.8	106.8	101.2	104.3	107.3	95.5	90.4	102.7	102.3	94.5
	8	102.2	105.3				104.3	102.1	104	101.2	101	103.3	103.3	105.5	108.6	100.4	104.4	106.9	95.6	88.6	103	102.2	95
	9	102.5	106.4	102	103.8	105.5	106.3	101.4	103.3	103	100.6	104.6	105.7	103.7	108.3	99.7	101.5	109.8	101	98.8	107.4	107.9	98.4
	10	102.3	107.4	101.8	104.3	106.6	107.2	101.9	102.8	102.8	101.6	104.3	104.4	104.7	109.1	101.4	103.9	115.3	102	102.3	110.2	111.5	101.5
b.	IM	IN	Controls
	7.48663	9.31293	12.746
	6.37329	7.74981	14.7769
	8.68571	6.14123	13.5328
	6.08254	7.74343	11.5358
c.	IM	IN	Controls
	3.22	3.22	9.4
	3.22	3.22	8.48
	3.22	3.22	9.17
	3.22	3.22	8.84
d.	IM	IN	Controls
	2.3	2.3	6.99
	2.3	2.3	5.03
	2.3	2.3	5.6
	2.3	2.3	4.74
e.	IM	IN	Controls
	5	5	40
	10	5	50
	0	0	60
	5	0	30
f.	IM	IN	Controls
	5	0	40
	0	0	10
	0	0	10
	0	0	10
g.	IM	IN	Controls
	7.89918	7.78528	8.40618
	7.89186	7.41398	7.8039
	7.99014	7.60819	7.89278
	7.9399	7.42153	8.3673
	7.50194	6.99057	7.62824
	8.04497	7.60163	8.01594
	7.98884	7.68209	7.76077
	7.98034	7.52307	7.86802
	7.87942	7.87083	7.73287
	7.92931	7.27316	7.73643
	7.57856	7.90447
	7.97628	7.0388
